# Supplementary material for: Early Osteogenic and Stromal Marker Responses of Osteoblast-like and Bone-Marrow Stromal Cell Lines to a Hyaluronic Acid-Coated Xenogeneic Bone Graft: An Exploratory In Vitro Analysis
Source: Dent J (Basel). 2026 May 12;14(5):290. doi: 10.3390/dj14050290 (PMC13205937; doi:10.3390/dj14050290)
Supplement: Supplementary file 1 [file dentistry-14-00290-s001.zip]

Archive with 1 entries (1 files):
- dentistry-4209296-supplementary.xlsx
