# Supplementary material for: Early Osteogenic and Stromal Marker Responses of Osteoblast-like and Bone-Marrow Stromal Cell Lines to a Hyaluronic Acid-Coated Xenogeneic Bone Graft: An Exploratory In Vitro Analysis
Source: Dent J (Basel). 2026 May 12;14(5):290. doi: 10.3390/dj14050290 (PMC13205937; doi:10.3390/dj14050290)
Supplement: Supplementary file 1 [file dentistry-14-00290-s001.zip › dentistry-4209296-supplementary.xlsx]

## Sheet: U2OS XTT
U2OS Cell Line – XTT Proliferation Assay
	24 Hours				48 Hours
Measurement	PC	Xeno1	Xeno2	Xeno3	PC	Xeno1	Xeno2	Xeno3
Rep 1	0.333	0.213	0.189	0.214	0.52	0.506	0.3765	0.303
Rep 2	0.3015	0.302	0.2035	0.3025	0.514	0.5835	0.313	0.41
Rep 3	0.318	0.4255	0.285	0.2035	0.296	0.446	0.5025	0.4895
Rep 4	0.3165	0.335	0.242	0.213	0.564	0.521	0.4335	0.372
Rep 5	0.312	0.305	0.2005	0.3415	0.602	0.6065	0.333	0.457
Rep 6	0.326	0.3065	0.308	0.1695	0.405	0.592	0.5765	0.4915
Rep 7	0.3425	0.35	0.262	0.4085	0.587	0.488	0.4125	0.463
Rep 8	0.377	0.237	0.2265	0.2435	0.642	0.5645	0.417	0.5295
Rep 9		0.3325	0.308		0.66		0.6895
Mean
SD

## Sheet: HS5 XTT
HS5 Cell Line – XTT Proliferation Assay
	24 Hours				48 Hours
Measurement	PC	Xeno1	Xeno2	Xeno3	PC	Xeno1	Xeno2	Xeno3
Rep 1	0.3	0.341	0.326	0.218	0.527	0.413	0.4	0.552
Rep 2	0.445	0.35	0.323	0.5	0.555	0.646	0.55	0.648
Rep 3	0.3835	0.3393	0.2855	0.4457	0.5915	0.4965	0.4238	0.582
Rep 4	0.3773	0.2723	0.2923	0.3072	0.5137	0.4795	0.493	0.1992
Rep 5	0.5282	0.5392	0.3885	0.4265	0.6788	0.5995	0.5947	0.5878
Rep 6	0.3537	0.2995	0.3307		0.4098	0.292	0.3735
Rep 7	0.4187	0.3053	0.268		0.504	0.4195	0.4257
Rep 8	0.4488				0.5957
Mean
SD

## Sheet: rtPCR – Rep 1
rtPCR Raw Data – Biological Replicate 1 (COL1)
Sample Name	Target Name	CT	average ct	ST	Delta CT	ddCT	rq
Sample Name	Target Name	CT	average ct	ST	Delta CT	ddCT	rq
U2OS	HTRP	21.7604	21.549	0.304703
U2OS	HTRP	21.1997
U2OS	HTRP	21.6868
U2OS	COL1	30.5805	30.3499	0.199941	8.80095
U2OS	COL1	30.2445
U2OS	COL1	30.2248
BIO-OSS	HTRP	21.2634	21.3906	0.168401
BIO-OSS	HTRP	21.5816
BIO-OSS	HTRP	21.3269
BIO-OSS	COL1	30.7184	31.0734	0.345201	9.6828	0.881854	0.54267
BIO-OSS	COL1	31.094
BIO-OSS	COL1	31.4079
CERABONE	HTRP	22.0918	21.8559	0.214479
CERABONE	HTRP	21.8033
CERABONE	HTRP	21.6727
CERABONE	COL1	32.1173	32.2408	0.487501	10.3848	1.58388	0.333584
CERABONE	COL1	31.8269
CERABONE	COL1	32.7781
CERABONE+	HTRP	21.8518	21.9453	0.110347
CERABONE+	HTRP	21.917
CERABONE+	HTRP	22.067
CERABONE+	COL1	31.1155	31.2387	0.249374	9.29347	0.492523	0.710781
CERABONE+	COL1	31.075
CERABONE+	COL1	31.5257

## Sheet: rtPCR – Rep 2
rtPCR Raw Data – Biological Replicate 2 (RUNX2 + COL1A1)
Sample Name	Target Name	CT	average ct	ST	Delta CT	ddCT	rq
Sample Name	Target Name	CT	average ct	ST	Delta CT	ddCT	rq
U2OS	HTRP	20.5135	20.6572	0.368041
U2OS	HTRP	20.3827
U2OS	HTRP	21.0754
U2OS	RUNX2	25.269	25.358	0.0990298	4.70079
U2OS	RUNX2	25.3404
U2OS	RUNX2	25.4647
U2OS	COL1A1	30.9226	31.4183	0.678956	10.7611
U2OS	COL1A1	31.1402
U2OS	COL1A1	32.1922
BIO-OOS	HTRP	20.8616	20.4423	0.370229
BIO-OOS	HTRP	20.1607
BIO-OOS	HTRP	20.3045
BIO-OOS	RUNX2	24.9212	24.9239	0.0294004	4.4816	-0.219195	1.16408
BIO-OOS	RUNX2	24.9545
BIO-OOS	RUNX2	24.8959
BIO-OOS	COL1A1	30.4412	30.6628	0.271311	10.2205	-0.540555	1.45453
BIO-OOS	COL1A1	30.5818
BIO-OOS	COL1A1	30.9654
CERABONE	HTRP	20.5011	20.618	0.138095
CERABONE	HTRP	20.7704
CERABONE	HTRP	20.5825
CERABONE	RUNX2	24.0349	24.1179	0.160205	3.49984	-1.20096	2.29892
CERABONE	RUNX2	24.3025
CERABONE	RUNX2	24.0162
CERABONE	COL1A1	29.1272	29.1744	0.227409	8.55634	-2.20476	4.60997
CERABONE	COL1A1	29.4217
CERABONE	COL1A1	28.9742
CERABONE-PLUS	HTRP	20.9735	20.5171	0.407583
CERABONE-PLUS	HTRP	20.3885
CERABONE-PLUS	HTRP	20.1894
CERABONE-PLUS	RUNX2	23.8822	23.7488	0.124231	3.23163	-1.46916	2.76861
CERABONE-PLUS	RUNX2	23.7278
CERABONE-PLUS	RUNX2	23.6364
CERABONE-PLUS	COL1A1	28.7571	28.883	0.110061	8.36583	-2.39526	5.26071
CERABONE-PLUS	COL1A1	28.9613
CERABONE-PLUS	COL1A1	28.9305

## Sheet: rtPCR – Rep 3
rtPCR Raw Data – Biological Replicate 3 (RUNX2 + COL1A1)
Sample Name	Target Name	CT	average ct	ST	Delta CT	ddCT	rq
Sample Name	Target Name	CT	average ct	ST	Delta CT	ddCT	rq
U2OS	HTRP	20.9212	21.1658	0.39695
U2OS	HTRP	20.9523
U2OS	HTRP	21.6238
U2OS	RUNX2	26.5397	26.4969	0.274411	5.33111
U2OS	RUNX2	26.2036
U2OS	RUNX2	26.7473
U2OS	COL1A1	30.3138	30.4338	0.119137	9.26798
U2OS	COL1A1	30.4354
U2OS	COL1A1	30.5521
BIO-OSS	HTRP	20.8541	20.9225	0.0627134
BIO-OSS	HTRP	20.9363
BIO-OSS	HTRP	20.9772
BIO-OSS	RUNX2	25.9853	25.8959	0.11331	4.9734	-0.357712	1.28139
BIO-OSS	RUNX2	25.9339
BIO-OSS	RUNX2	25.7685
BIO-OSS	COL1A1	30.5572	30.4258	0.115516	9.50323	0.235249	0.849538
BIO-OSS	COL1A1	30.3403
BIO-OSS	COL1A1	30.3798
CERABONE	HTRP	21.4024	21.287	0.161617
CERABONE	HTRP	21.1023
CERABONE	HTRP	21.3562
CERABONE	RUNX2	25.1963	25.2472	0.0530895	3.96025	-1.37086	2.58625
CERABONE	RUNX2	25.2431
CERABONE	RUNX2	25.3023
CERABONE	COL1A1	29.1612	29.1116	0.050152	7.82467	-1.44331	2.71944
CERABONE	COL1A1	29.1128
CERABONE	COL1A1	29.0609
CERABONE PLUS	HTRP	20.7354	20.7451	0.0357875
CERABONE PLUS	HTRP	20.7151
CERABONE PLUS	HTRP	20.7847
CERABONE PLUS	RUNX2	24.9896	24.7416	0.305635	3.99652	-1.33459	2.52204
CERABONE PLUS	RUNX2	24.8351
CERABONE PLUS	RUNX2	24.4001
CERABONE PLUS	COL1A1	28.7361	28.5647	0.160204	7.81965	-1.44833	2.72891
CERABONE PLUS	COL1A1	28.5394
CERABONE PLUS	COL1A1	28.4187

## Sheet: rtPCR – Rep 4
rtPCR Raw Data – Biological Replicate 4 (RUNX2 + COL1A1)
Sample Name	Target Name	CT	average ct	ST	Delta CT	ddCT	rq
Sample Name	Target Name	CT	average ct	ST	Delta CT	ddCT	rq
U2OS	HTRP	20.9613	21.0339	0.205481
U2OS	HTRP	21.2658
U2OS	HTRP	20.8746
U2OS	RUNX2	26.7275	26.5911	0.131158	5.55726
U2OS	RUNX2	26.5801
U2OS	RUNX2	26.4659
U2OS	COL1A1	27.6767	27.792	0.169153	6.75806
U2OS	COL1A1	27.713
U2OS	COL1A1	27.9861
BIO-OSS	HTRP	20.5797	20.7104	0.114412
BIO-OSS	HTRP	20.759
BIO-OSS	HTRP	20.7925
BIO-OSS	RUNX2	25.4827	25.6495	0.14453	4.93911	-0.618146	1.5349
BIO-OSS	RUNX2	25.7362
BIO-OSS	RUNX2	25.7297
BIO-OSS	COL1A1	30.1386	30.4943	0.379612	9.78384	3.02578	0.122786
BIO-OSS	COL1A1	30.894
BIO-OSS	COL1A1	30.4503
CERABONE	HTRP	20.4817	20.7033	0.223514
CERABONE	HTRP	20.9287
CERABONE	HTRP	20.6994
CERABONE	RUNX2	25.4056	25.1024	0.262609	4.39912	-1.15814	2.2317
CERABONE	RUNX2	24.9483
CERABONE	RUNX2	24.9532
CERABONE	COL1A1	28.628	28.6518	0.0250182	7.94851	1.19045	0.438167
CERABONE	COL1A1	28.6496
CERABONE	COL1A1	28.6779
CERABONE PLUS	HTRP	21.0545	20.8878	0.321088
CERABONE PLUS	HTRP	20.5177
CERABONE PLUS	HTRP	21.0913
CERABONE PLUS	RUNX2	24.5261	24.6175	0.0943719	3.72968	-1.82757	3.5494
CERABONE PLUS	RUNX2	24.7145
CERABONE PLUS	RUNX2	24.612
CERABONE PLUS	COL1A1	28.3654	28.0502	0.27444	7.16241	0.404345	0.755579
CERABONE PLUS	COL1A1	27.921
CERABONE PLUS	COL1A1	27.8643
